# Supplementary material for: Eating Disorders in the Workplace
Source: Nutrients. 2025 Jul 12;17(14):2300. doi: 10.3390/nu17142300 (PMC12299150; doi:10.3390/nu17142300)
Supplement: Supplementary file 1 [file nutrients-17-02300-s001.zip]

Archive with 1 entries (1 files):
- nutrients-3735621-supplementary.pdf
